# Supplementary material for: Functional interpretation of ATAD3A variants in neuro-mitochondrial phenotypes
Source: Genome Med. 2021 Apr 12;13:55. doi: 10.1186/s13073-021-00873-3 (PMC8042885; doi:10.1186/s13073-021-00873-3)
Supplement: Supplementary file 1 — Additional file 1 : Table S1. Clinical information: detailed clinical information of individuals with biallelic variants involving ATAD3A. [file 13073_2021_873_MOESM1_ESM.xlsx]

## Sheet: Table S1
Table S1. Clinical information
Family number in manuscript	Family 1	Family 2	Family 3	Family 4, Individual 1	Family 4, Individual 2	Family 5, Individual 1	Family 5, Individual 2	Family 5, Individual 3	Family 6	Family 7	Family 8, Individual 1	Family 8, Individual 2	Family 8, Individual 3
ATAD3A variant 1 (NM_001170535.1)	ATAD3C-ATAD3A deletion - Chr1[GRCh37):g.(1391729_1394541)_(1459777_1461841)del (maternal)	ATAD3B-ATAD3A deletion - Chr1:(GRCh37):g.(1416206_1416369)_(1454260_1454423)del	ATAD3B-ATAD3A deletion - Chr1:(GRCh37):g.(1416206_1416369)_(1454260_1454423)del (maternal)	c.150C>G; p.(Phe50Leu) (maternal)	c.150C>G; p.(Phe50Leu) (maternal)	c.1141dup; p.(Val381Glyfs*17) (maternal)	c.1141dup; p.(Val381Glyfs*17) (maternal)	c.1141dup; p.(Val381Glyfs*17) (maternal)	c.1414del; p.(His472fs) (maternal)	c.1703_1705delAGA, p.Lys568del (maternal)	c.980G>C, p.(Arg327Pro)	c.980G>C, p.(Arg327Pro)	c.980G>C, p.(Arg327Pro)
ATAD3A variant 2 (NM_001170535.1)	ATAD3B-ATAD3A deletion - Chr1[GRCh37):g.(1413926_1414584)_(1452593_1453251) (paternal)	ATAD3B-ATAD3A deletion - Chr1:(GRCh37):g.(1420558_1420661)_(1458286_1458389)del	c.229C>G; p.Leu77Val (paternal)	3-4 exon del; g.(1451952_1453386)del; (c.(282+1_283-1)_(444+1_445-1)del (paternal)	3-4 exon del; g.(1451952_1453386)del; (c.(282+1_283-1)_(444+1_445-1)del (paternal)	c.508C>T; p.(Arg170Trp) (not maternal; paternal DNA NA)	c.508C>T; p.(Arg170Trp) (not maternal; paternal DNA NA)	c.508C>T; p.(Arg170Trp) (not maternal; paternal DNA NA)	c.707G>T; p.(Gly236Val) (paternal)	c.150C>G, p.(Phe50Leu) (de novo)	c.980G>C, p.(Arg327Pro)	c.980G>C, p.(Arg327Pro)	c.980G>C, p.(Arg327Pro)
Age at last exam	13 d (deceased due to respiratory failure)	died at 30 hours	19 mo (died at 2yo)	died shortly after birth	died shortly after birth	19 yr	17 yr	18 yr	3 mo	15 yr	7 mo (deceased)	6 mo (deceased)	7 mo (deceased)
Gender	male	male	female	male	male	male	female	male	male	female	male	female	male
Ethnicity	German	European	Korean	Romanian	Romanian	Pakistani	Pakistani	Pakistani	Brazilian	German	Syrian	Syrian	Syrian
Consanguinity	no	no	no	no	no	yes	yes	yes	no	no	yes	yes	yes
Developmental delay	NR	NA	global DD with regression	NA	NA	mild DD; normal motor development, mod-severe learning difficulties, poor articulation	moderate DD; normal motor development, mod-severe learning difficulties	mod-severe learning difficulties	NA	mild DD, language delay, specialized school	NA	NA	NA
Ophthalmologic involvement	bilateral corneal dystrophy, central cataract, suspected optic atrophy	cloudy corneas	bilateral congenital cataract	bilateral cloudy corneas	NA	gaze evoked horizontal nystagmus	gaze evoked horizontal nystagmus	bilateral cataracts, ptosis, gyrate atrophy, nystagmus	none	bilateral congenital cataracts, intermittent strabismus divergens, mild ptosis	bilateral cataracts, vertical nystagmus	bilateral cataracts	bilateral cataracts
Echocardiography	mild LV hypertrophy (without hemodynamic relevance)	biventricular hypertrophy with poor contractility; bidirectional PDA	hypertrophic cardiomyopathy	hypertrophic cardiomyopathy	hypertrophic cardiomyopathy	global hypokinesia with LV systolic ejection fraction of 50%	thickened anterior mitral valve leaflet, no cardiomyopathy	normal	hypertrophic cardiomyopathy	hypertrophic cardiomyopathy	hypertrophic cardiomyopathy, pericardial effusion	hypertrophic cardiomyopathy	hypertrophic cardiomyopathy
Brain MRI	lissencephaly, hypoplastic myelin, cerebellar and midbrain hypoplasia	Post-mortem findings: microcephaly, olivopontocerebellar atrophy, bilateral ventriculomegaly, smooth parenchyma, suspected thin corpus callosum	diffuse volume loss, most severely affecting the cerebellum; apparent diffusion restriction in the hippocampal tails; normal myelination pattern	cerebellar hypoplasia, abnormal pons	cerebellar hypoplasia, abnormal pons, thin corpus callosum, ventriculomegaly, small basal ganglia with T2 hyperintensities	no cerebellar abnormality on MRI at age 20 years	mild cerebellar hemisphere volume loss, no progression on repeat MRI	progressive cerebellar atrophy	normal	MRI (age 4 years): bilateral cerebellar lesions affecting myelination	NA	NA	NA
Seizures	yes	yes, EEG showed burst suppression	yes, onset 20 mo	yes	NA	no	no	no	jitteriness and jerking, progressing to encephalopathy; EEG showed focal seizures	suspected, but EEG unremarkable	NA	NA	NA
Neurological examination	generalized hypotonia, no respiratory drive	hypotonic from birth; no respiratory effort	hypotonia, brisk patellar DTR and positive clonus bilaterally	hypotonic from birth, no respiratory effort	hypotonic from birth, no respiratory effort	mild ataxia, impaired tandem walk, muscle wasting	wide based ataxic gait, poor tandem walk, muscle wasting	unable to walk; progressive ataxia; spasticity, severe muscle wasting	central hypotonia with increased tone peripherally; severe dystonia	mild, generalized hypotonia; mild non-progressive ataxia	NA	NA	NA
Skeletal abnormalities	multiple congenital contractures (thumbs, hips, knees, toes)	none	none	NA	NA	pectus excavatum	none	scoliosis, Marfanoid habitus, flexion deformities at knees, metatarsus adductus	NA	scoliosis, pes valgus	NA	NA	NA
Plasma lactate	NA	elevated; CSF lactate>7.7 mmol/L	0.6-1.9 mmol/L	NA	NA	not elevated	not elevated	NA	not elevated	not elevated	NA	3.8 mmol/L (RR 0.5-2.2)	NA
Metabolic studies	transient hyperinsulinism		PAA, UOA, ACP, ammonia, carnitine, VLCFA unremarkable	NA	elevated 3-methylglutaconate in urine	NA	NA	OAT deficiency	ammonia, UOA, ACP, PAA, VLCFA, biotindase, CSF glycine, urine AASA - unremarkable	PAA, ACP unremarkable	muscle biopsy: reduced coenzyme Q10, reduced activity complex V (30% activity)	elevated urinary methylmalonic and fumaric acid	NA
Previous genetic workup	chromosome analysis unremarkable	CMA unremarkable	CMA unremarkable	CMA, sequencing of EP300 and CHD7 - unremarkable	chromosome analysis, CMA, TMEM70 sequencing - unremarkable	CMA unremarkable	normal chromosome breakage studies, CMA revealed 1q44 deletion	NA	NA	AGK sequencing - unremarkable	NA	NA	NA
Other	feeding difficulties - NG tube feeding	IUGR, undescended testes	laryngomalacia, tracheostomy dependence	cryptorchidism	NA	extreme anxiety; deafness (dx 16 years)	NA	deafness, feeding difficulties (PEG inserted at 14 years)	passed newborn hearing screen; right inguinal hernia and umbilical hernia	growth hormone deficiency, feeding difficulties	NA	NA	NA
Abbreviations: ACP - acylcarnitine CFM - cerebral function monitor, CSF - cerebrospinal fluid, CMA - chromosomal microarray, DD - developmental delay, DTR - deep tendon reflexes, EEG - electroencephalogram, IUGR - intrauterine growth restriction, LV - left ventricle, NA - not available, NG - nasogastric, ,OAT - ornithine aminotransferase, PAA - plasma amino acids, PDA - patent ductus arteriosus, …
